# Supplementary material for: Compressive Strength of Iliac Bone ECM Is Not Reduced in Osteogenesis Imperfecta and Increases With Mineralization
Source: J Bone Miner Res. 2021 Apr 4;36(7):1364–75. doi: 10.1002/jbmr.4286 (PMC8359849; doi:10.1002/jbmr.4286)
Supplement: Supplementary file 1 — Appendix S1. Supplemental Information [file JBMR-36-1364-s001.zip]

Archive with 2 entries (2 files):
- JBMR_4286_Supplementary_material_R2_v1.docx
- JBMR_4286_Video_1.mp4
